# Supplementary material for: C-C Motif Ligand 20 (CCL20) and C-C Motif Chemokine Receptor 6 (CCR6) in Human Peripheral Blood Mononuclear Cells: Dysregulated in Ulcerative Colitis and a Potential Role for CCL20 in IL-1β Release
Source: Int J Mol Sci. 2018 Oct 20;19(10):3257. doi: 10.3390/ijms19103257 (PMC6214005; doi:10.3390/ijms19103257)
Supplement: Supplementary file 1 [file ijms-19-03257-s001.zip]

Archive with 8 entries (7 files):
- ijms-350838-supplementary final version/
- ijms-350838-supplementary final version/Data file_ IL1b release from PBMCs.xlsx
- ijms-350838-supplementary final version/Data file_CCL20 release.xlsx
- ijms-350838-supplementary final version/Data file_Correlations_CCR6 CCL20.xlsx
- ijms-350838-supplementary final version/Data file_Flow cytometry_Raw data.xlsx
- ijms-350838-supplementary final version/Data file_PCR mRNA CCL20 and CCR6.xlsx
- ijms-350838-supplementary final version/ijms-350838 figure supplementary.pdf
- ijms-350838-supplementary final version/ijms-350838-Table Supplementary Materials.pdf
