# Supplementary material for: C-C Motif Ligand 20 (CCL20) and C-C Motif Chemokine Receptor 6 (CCR6) in Human Peripheral Blood Mononuclear Cells: Dysregulated in Ulcerative Colitis and a Potential Role for CCL20 in IL-1β Release
Source: Int J Mol Sci. 2018 Oct 20;19(10):3257. doi: 10.3390/ijms19103257 (PMC6214005; doi:10.3390/ijms19103257)
Supplement: Supplementary file 1 [file ijms-19-03257-s001.zip › ijms-350838-supplementary final version/Data file_ IL1b release from PBMCs.xlsx]

## Sheet: Ark1
IL1b (pg/mL) release from PBMCs
	Subject number	Control	CCL20 100ng/mL	CCL20+TNF	TNF 100ng/mL
	10	31.9421	7.12671	10.138	10.3581
	44	3.51172	24.421	71.1445	9.18627
	58	1.3489	0.153532	13.8565	7.64503
	60	8.39528	0.475903	10.3943	26.15
	71	1.51214	2.28673	18.1615	15.725
	73	11.1389	2.43228	669.074	63.7426
	76	6.25518	4.89383	7.73372	10.1973
	89	0.475903	0.475903	156.327	222.616
	106	8.60057	8.01259	20.1163	11.8321
	123	7.27455	6.07508	5.30535	10.7989
	131	3.07498	19.7845	17.5885	47.8708
	140	2.55529	16.0389	43.6507	91.2943
	142	30.566	21.3778	222.26	235.836
	143	7.77843	7.27121	7.98054	9.08919
	144	10.3208	81.8906	16.5823	9.9508
	145	18.1992	0.475903	24.9835	2.03539
	149	1.31517	7.5742	6.56233	2.73006
	150	12.3887	16.9655	29.418	16.2847
	158	0.921663	45.346	35.4468	72.1222
	161	4.39696	5.51387	57.8493	96.8675
	170	6.04434	3.24365	18.4828	31.7051
	177	5.51387	5.26623	7.48755	4.64573
	182	35.9719	90.6743	623.215	83.0131
	194	63.6173	131.12	99.8162	91.6995
	197	0.475903	0.475903	221.403	12.2296
	218	2.77128	1.64477	11.5581	10.1976
	231	8.39528	8.12692	89.1279	23.9704
	233	1.95427	0.475903	5.3836	4.4296
	236	4.03085	8.39498	6.77086	4.26702
	238	3.10332	1.76374	53.5597	36.3789
	248	7.45245	2.41084	11.4571	33.8573
	249	4.68048	4.45426	43.1037	16.2502
	303	10.0441	11.1389	27.4416	79.3845
	305	4.72116	13.1979	61.2454	18.3146
	306	2.27885	3.6137	5.65538	163.41
	308	13.319	4.58711	17.4559	189.771
	309	21.8724	24.93	50.4191	158.828
	310	22.5426	0.475903	8.38326	8.88782
	311	5.51387	0.475903	20.067	5.76112
	401	3.64841	0.107889	19.6759	22.5738
