# Supplementary material for: C-C Motif Ligand 20 (CCL20) and C-C Motif Chemokine Receptor 6 (CCR6) in Human Peripheral Blood Mononuclear Cells: Dysregulated in Ulcerative Colitis and a Potential Role for CCL20 in IL-1β Release
Source: Int J Mol Sci. 2018 Oct 20;19(10):3257. doi: 10.3390/ijms19103257 (PMC6214005; doi:10.3390/ijms19103257)
Supplement: Supplementary file 1 [file ijms-19-03257-s001.zip › ijms-350838-supplementary final version/Data file_CCL20 release.xlsx]

## Sheet: Ark1
CCL20 release (pg/mL) from PBMCs
	Subject number	IL-1b 100ng/mL	TNF 100ng/mL	CPG 10nM	Flag 100ng/mL	MDP 100ng/mL	P3C 300ng/mL	IL-10 100ng/mL	Control
	106	935.755	121.121	158.094	155.207	911.92	973.743	5.703	34.298
	131	151.994	250.108	291.552	117.783	1680.71	1488.61	4.039	12.378
	140	223.016	40.64	90.131	51.761	630.954	1164.14	0.5	2.058
	145	1.883		46.211	78.222	97.902	351.949	0.97	1.636
	143	16.4577	44.3962	154.222	312.613	884.293	969.238	11.269	18.4083
	197	303.301	3.906	15.681	25.319	367.994	225.754	0.644	1.354
	194	73.6793	14.2257	52.7862	80.1122	438.654	211.62	0.563524	2.17354
	401	308.081		0.5	0.5	174.342	505.908	0.5	4.111
	10	418.052	20.413	55.734	54.727	209.161	640.263	4.991	11.428
	44	765.304	207.729	735.417	431.223	397.79	1140.49	2.624	8.779
	142	723.403	295.94	106.106	583.661	1295.8	1661.39	13.898	49.827
	150	164.138	18.783	48.067	24.409	289.305	379.316	1.587	4.793
	177	173.322	35.072	41.779	7.005	493.338	2.208	0.5	1.896
	89	508.074		85.846	526.128	793.06	420.655	2.175	1.337
	161	601.425	60.288	92.38	202.011	2000.5	1660.97	0.97	6.228
	249	666.681	43.7901	22.4004	236.058	876.61	810.406	2.50565	10.6639
	236	678.817	102.04	48.996	99.731	249.06	644.743	3.725	8.456
	303	409.444	51.148	262.559	373.821	529.824	407.771	3.34	6.25
	305	516.453	45.995	55.387	66.737	403.148	372.23	17.034	92.509
	182	143.562	18.5481	4.15016	25.5517	549.969	579.361	0.536258	3.59316
	309	398.832	43.5562	151.946	304.151	726.262	523.265	1.28137	22.9626
	218	304.595	40.098	5.19	4.55	285.756	1265.47	0.5	2.051
	76	1.268	9.126	6.566	0.928	1.447	710.214	1.163	0.739
	73	395.716	48.163	119.072	201.656	539.328	410.831	5.627	8.503
	123	7.826	22.859	61.401	27.764	176.277	438.916	4.832	5.466
	58	765.304		207.462	70.342	925.57	1194.21	3.371	3.371
	60	194.423	34.475	51.119	22.594	747.216	569.353	0.5	0.5
	144	90.631	14.497	70.954	6.907	247.75	235.275	2.898	2.939
	71	641.538	51.263	339.816	489.275	732.781	595.76	1.00587	4.4039
	149	142.571	58.121	33.474	112.678	384.203	225.572	38.659	1.555
	158	468.098	153.512	50.912	127.301	870.505	629.892	3.554	14.907
	231	466.014		18.442	90.008	601.872	491.933	3.381	13.617
	233	529.794	21.306	46.81	30.483	540.878	553.317	0.5	0.5
	238	593.005	101.745	112.334	41.645	631.318	568.847	5.182	4.682
	248	3.076	38.033	14.629	44.617	522.334	748.696	0.5	2.058
	306	411.691	84.242	175.953	342.82	697.865	501.692	10.747	12.023
	308	514.235	65.546	129.226	495.61	1042.98	900.191	14.325	13.46
	310	198.378	19.1415	22.5101	32.1356	360.865	115.099	0.500004	5.10459
	170	634.963	98.4798	89.0707	278.032	751.633	523.671	0.507853	0.664584
	311	299.903	22.479	28.749	90.553	317.201	398.241	0.5	0.5
			* for subjects 231, 58, 89, 145 and 401 there were not enough cells to perform TNF stimulation
