# Supplementary material for: C-C Motif Ligand 20 (CCL20) and C-C Motif Chemokine Receptor 6 (CCR6) in Human Peripheral Blood Mononuclear Cells: Dysregulated in Ulcerative Colitis and a Potential Role for CCL20 in IL-1β Release
Source: Int J Mol Sci. 2018 Oct 20;19(10):3257. doi: 10.3390/ijms19103257 (PMC6214005; doi:10.3390/ijms19103257)
Supplement: Supplementary file 1 [file ijms-19-03257-s001.zip › ijms-350838-supplementary final version/Data file_Correlations_CCR6 CCL20.xlsx]

## Sheet: Ark1
	Cell population	Unstimulated cells				CCL20 stimulated cells		CCL20+TNFa stimulated cells
		CCL20		IL1b		IL1b		IL1b
		r	p	r	p	r	p	r	p
	CD4+	-0.005264	0.9743	-0.02683	0.8695	-0.2657	0.0975	-0.09856	0.5452
	CD8+	-0.4358	0.0049	-0.185	0.2532	-0.1969	0.2232	0.01071	0.9477
	CD16+	0.0718	0.6597	0.2456	0.1266	0.464	0.0026	0.1514	0.3509
	CD19+	0.07496	0.005619	-0.07182	0.6596	-0.2767	0.0839	0.03344	0.8377
	CD14+	-0.1912	0.2372	-0.2655	0.0977	-0.2848	0.0749	-0.255	0.1122
	CCR6+CD4+			-0.1382	0.395	-0.3648	0.0207	-0.1877	0.2462
	CCR6+CD8+			-0.1292	0.4267	-0.2358	0.1429	0.1325	0.415
	CCR6+CD16+			-0.04261	0.7941	-0.09345	0.5663	-0.0306	0.8513
	CCR6+CD19+			-0.1443	0.3742	-0.3441	0.0297	-0.08123	0.6183
	CCR6+CD14+			-0.1241	0.4456	-0.1858	0.2511	-0.04706	0.7731
	Total CCR6+ in lymphocytes			-0.1718	0.2892	-0.4275	0.0059	-0.155	0.3396
	Gene expression
	CCR6 mRNA			0.05557	0.7475	-0.09232	0.5923	0.06164	0.721
	CCL20 mRNA	-0.1444	0.4006
