# Supplementary material for: C-C Motif Ligand 20 (CCL20) and C-C Motif Chemokine Receptor 6 (CCR6) in Human Peripheral Blood Mononuclear Cells: Dysregulated in Ulcerative Colitis and a Potential Role for CCL20 in IL-1β Release
Source: Int J Mol Sci. 2018 Oct 20;19(10):3257. doi: 10.3390/ijms19103257 (PMC6214005; doi:10.3390/ijms19103257)
Supplement: Supplementary file 1 [file ijms-19-03257-s001.zip › ijms-350838-supplementary final version/Data file_Flow cytometry_Raw data.xlsx]

## Sheet: Ark1
FOP = Freq. of Parent
FOT = Freq. of Total	Lymphocytes | Freq. of Parent	Lymphocytes/CD4+ | Freq. of Parent	Lymphocytes/CD4+ | Freq. of Total	Lymphocytes/CD4+ | Median (Comp-FITC-A)	Lymphocytes/CD4+/CCR6+ | Freq. of Parent	Lymphocytes/CD4+/CCR6+ | Freq. of Total	Lymphocytes/CD4+/CCR6+ | Median (Comp-PE-A)	Lymphocytes/CD8a+ | Freq. of Parent	Lymphocytes/CD8a+ | Freq. of Total	Lymphocytes/CD8a+ | Median (Comp-PerCP-A)	Lymphocytes/CD8a+/CCR6+ | Freq. of Parent	Lymphocytes/CD8a+/CCR6+ | Freq. of Total	Lymphocytes/CD8a+/CCR6+ | Median (Comp-PE-A)	Lymphocytes/CD16+ | Freq. of Parent	Lymphocytes/CD16+ | Freq. of Total	Lymphocytes/CD16+ | Median (Comp-APC-Cy7-A)	Lymphocytes/CD16+/CCR6+ | Freq. of Parent	Lymphocytes/CD16+/CCR6+ | Freq. of Total	Lymphocytes/CD16+/CCR6+ | Median (Comp-PE-A)	Lymphocytes/CD19+ | Freq. of Parent	Lymphocytes/CD19+ | Freq. of Total	Lymphocytes/CD19+ | Median (Comp-APC-A)	Lymphocytes/CD19+/CCR6+ | Freq. of Parent	Lymphocytes/CD19+/CCR6+ | Freq. of Total	Lymphocytes/CD19+/CCR6+ | Median (Comp-PE-A)	Monocytes | Freq. of Parent	Monocytes/CD14+ | Freq. of Parent	Monocytes/CD14+ | Freq. of Total	Monocytes/CD14+ | Median (Comp-Pacific Blue-A)	Monocytes/CD14+/CCR6+ | Freq. of Parent	Monocytes/CD14+/CCR6+ | Freq. of Total	Monocytes/CD14+/CCR6+ | Median (Comp-PE-A)
														NK	NK	NK	NK	NK	NK
	Lymphocytes	Lymphocytes	Lymphocytes	Lymphocytes	Lymphocytes	Lymphocytes	Lymphocytes	Lymphocytes	Lymphocytes	Lymphocytes	Lymphocytes	Lymphocytes	Lymphocytes	Lymphocytes	Lymphocytes	Lymphocytes	Lymphocytes	Lymphocytes	Lymphocytes	Lymphocytes	Lymphocytes	Lymphocytes	Lymphocytes	Lymphocytes	Lymphocytes	Monocytes	Monocytes	Monocytes	Monocytes	Monocytes	Monocytes	Monocytes
	FOP	CD4+	CD4+	CD4+	CD4+	CD4+	CD4+	CD8a+	CD8a+	CD8a+	CD8a+	CD8a+	CD8a+	CD16+	CD16+	CD16+	CD16+	CD16+	CD16+	CD19+	CD19+	CD19+	CD19+	CD19+	CD19+	FOP	CD14+	CD14+	CD14+	CD14+	CD14+	CD14+
		FOP	FOT	MFI-FITC	CCR6+	CCR6+	CCR6+	FOP	FOT	MFI-PerCP	CCR6+	CCR6+	CCR6+	FOP	FOT	MFI-APC/Cy7	CCR6+	CCR6+	CCR6+	FOP	FOT	MFI-APC	CCR6+	CCR6+	CCR6+		FOP	FOT	MFI-PB	CCR6+	CCR6+	CCR6+
Sample					FOP	FOT	MFI-PE				FOP	FOT	MFI-PE				FOP	FOT	MFI-PE				FOP	FOT	MFI-PE					FOP	FOT	MFI-PE
2 FMO-10	89.2	66.6	59.4	4239	0	0	n/a	8.87	7.91	12939	0	0	n/a	5.37	4.79	2766	0	0	n/a	4.03	3.59	3203	0	0	n/a	8.83	14.7	1.3	8191	0	0	n/a
3 Isotype-10	89.9	74.1	66.6	4439	0	0	n/a	10.4	9.35	13100	0	0	n/a	5.47	4.92	2973	0	0	n/a	4.38	3.94	3468	0	0	n/a	8.09	14.3	1.16	8456	0	0	n/a
4-106	89.7	39.1	35.1	4239	23.6	8.28	909	8.32	7.47	13728	13.3	0.99	541	8.67	7.78	3613	1.16	0.09	297	5.03	4.51	3281	90.7	4.09	1399	7.34	31.3	2.3	7723	3.04	0.07	696
5-142	80.4	37.8	30.4	4604	4.08	1.24	491	17.3	13.9	12844	5.84	0.81	310	15.4	12.4	1392	1.21	0.15	268	6.68	5.37	3149	90.3	4.85	701	13.8	47.8	6.59	6273	1.67	0.11	760
6-248	76.1	40.8	31	4396	14.7	4.57	735	24.5	18.7	13627	2.04	0.38	352	15.4	11.7	1711	0.17	0.02	248	5.54	4.22	3675	92.4	3.9	1014	20.8	30.6	6.36	8012	0.47	0.03	772
7-218	76.6	49.4	37.8	4188	14.3	5.42	863	26.6	20.4	14855	1.91	0.39	527	9.31	7.13	1660	0.28	0.02	287	2.81	2.15	4515	93.5	2.01	1396	20.3	42.1	8.53	7761	0.35	0.03	661
8-233	85.6	40.4	34.6	4504	24.1	8.33	894	26	22.3	13560	1.17	0.26	442	22.9	19.6	2662	0.1	0.02	253	3.56	3.05	4127	93.8	2.86	1415	11.6	33	3.83	8251	1.57	0.06	839
9-131	84.9	49.8	42.3	4098	4.87	2.06	606	18.1	15.4	12470	2.14	0.33	338	14.7	12.5	2965	0.56	0.07	261	6.49	5.51	3980	96.2	5.3	1135	11.7	47.8	5.61	7141	1.25	0.07	819
10-236	82	38.8	31.8	3999	6.91	2.2	655	30.1	24.7	14745	4.45	1.1	344	12	9.83	3281	0.31	0.03	244	3.01	2.47	3410	97.2	2.4	1084	15.6	50.6	7.9	7193	0.51	0.04	876
11-177	82.3	52.8	43.5	4916	16.8	7.3	847	20.4	16.8	15002	3.64	0.61	384	12.7	10.5	1837	0.76	0.08	258	7.68	6.32	4312	96.4	6.09	1214	14.7	41	6.02	7211	1.16	0.07	598
12-58	87.2	46.6	40.7	4615	8.04	3.27	607	23.1	20.2	13967	2.43	0.49	327	18.8	16.4	2740	0.55	0.09	249	5.18	4.52	3142	90.9	4.11	859	9.53	42.3	4.03	8582	1.74	0.07	696
13-150	85.2	52.8	45	3990	2.29	1.03	595	17.3	14.7	13526	0.81	0.12	274	15.8	13.5	3210	0.45	0.06	271	4.05	3.45	3536	72.5	2.5	510	11.8	31.4	3.72	7914	0.54	0.02	758
14-60	83.8	33	27.7	4740	15.4	4.25	962	33	27.6	15039	2.21	0.61	774	11.2	9.35	2874	0	0	n/a	3.64	3.05	3639	98.7	3.01	1719	14.1	36.8	5.21	7914	0.77	0.04	567
15-44	91.3	38.9	35.5	4461	9.29	3.3	791	33.9	30.9	14965	1.03	0.32	381	7.75	7.07	1863	0.14	0.01	2694	4.26	3.89	4333	98.2	3.82	1640	7.01	30.7	2.15	8012	1.4	0.03	654
16-231	78.9	38.3	30.2	4218	15.6	4.72	635	20	15.8	12348	5.63	0.89	360	19.7	15.5	1815	0.45	0.07	273	6.32	4.99	3728	95.2	4.75	1141	17.8	47.5	8.44	7666	0.71	0.06	806
17-140	82.5	37	30.5	3913	5.41	1.65	641	28.8	23.7	15917	1.35	0.32	454	19.6	16.1	2562	0.12	0.02	255	3.42	2.82	3675	87.9	2.48	809	14.9	44.6	6.64	6151	0.45	0.03	693
18-10	92	70.8	65.2	3657	8.73	5.69	800	10.5	9.65	12812	2.49	0.24	459	7.39	6.8	2902	0	0	n/a	5.11	4.7	3460	94.3	4.43	1248	6.14	22.1	1.36	8251	1.47	0.02	1687
19-238	78.6	41.5	32.6	3913	14.1	4.61	717	23.2	18.2	15491	1.75	0.32	383	16.6	13	1926	0.46	0.06	286	4.22	3.32	3337	92.5	3.07	1281	17.6	36.3	6.4	8540	0.94	0.06	685
20-76	74.1	36.9	27.3	4461	3.07	0.84	531	36.5	27	16275	1.44	0.39	317	9.33	6.91	2605	0.14	0.01	1402	6.64	4.92	2888	85.2	4.19	710	22.3	53	11.8	7723	0.25	0.03	837
21-123	88.7	50.1	44.5	3711	5.22	2.32	591	27.4	24.3	11841	0.99	0.24	271	6.35	5.63	2813	0.53	0.03	274	6.71	5.95	3536	74.3	4.42	568	8.13	39.4	3.2	5353	0.94	0.03	1072
22-145	88	46.3	40.8	4845	15.2	6.19	651	29.9	26.3	13328	4.37	1.15	347	7.99	7.03	2520	0.28	0.02	249	6.17	5.43	4078	96.7	5.25	1000	10.2	36.9	3.75	7876	0.8	0.03	1561
23-144	81.8	37.4	30.5	4117	3.7	1.13	710	19.6	16	13694	1.62	0.26	287	22.6	18.5	3242	0.22	0.04	247	3.29	2.69	3510	93.3	2.51	1396	13.9	25	3.49	8435	0.57	0.02	938
24-305	87.7	47.5	41.6	4301	10.3	4.29	775	10.6	9.29	11783	4.2	0.39	591	20.8	18.3	1614	0.22	0.04	246	4.75	4.17	4526	96.6	4.03	1286	8.77	19.2	1.68	7666	1.19	0.02	563
25-197	85.3	54.7	46.6	5458	14.3	6.67	767	25.5	21.7	14565	4.23	0.92	407	9.53	8.13	2733	0	0	n/a	4.07	3.47	3297	86.5	3	837	13	13.7	1.79	6917	0.56	0.01	645
26-182	84.9	41.3	35.1	4833	1.57	0.55	520	16.1	13.7	13427	0.51	0.07	265	32.5	27.6	2786	0.036	0.01	346	5.51	4.68	3578	49.4	2.31	418	13	23.8	3.1	7573	1.61	0.05	564
27-401	71.1	49.3	35.1	4705	26.7	9.38	1122	21.4	15.2	13762	4.07	0.62	622	13.1	9.33	1587	0.54	0.05	262	6.2	4.41	3604	95.2	4.2	1439	25.8	46.6	12	7685	1.08	0.13	710
28-149	88	41.9	36.8	5458	8.17	3.01	725	37.5	33	11697	0.73	0.24	313	8.43	7.42	2484	0.4	0.03	928	6.27	5.52	3876	95.3	5.26	1122	10.5	24	2.53	6985	1.58	0.04	731
29-306	86.1	47.6	41	4626	11.3	4.65	670	12.2	10.5	12348	3.8	0.4	472	25	21.6	2820	0.14	0.03	845	8.5	7.32	3885	92.8	6.79	880	11.8	29.7	3.49	7264	1.15	0.04	564
30-194	73.7	31.9	23.5	4763	9.91	2.33	712	23.9	17.6	13197	2.44	0.43	408	29.6	21.8	2323	0.046	0.01	239	2.23	1.64	4078	92.1	1.51	1019	23.4	26.5	6.2	7742	0.32	0.02	560
31-311	60	32.9	19.7	5161	3.24	0.64	538	38.5	23.1	15917	0.3	0.07	288	9.24	5.54	1736	0.36	0.02	245	5.75	3.45	4364	67.5	2.33	507	36.8	36.7	13.5	9058	0.52	0.07	941
32-303	86.6	50.6	43.8	4208	12	5.28	698	22.7	19.6	13627	3.41	0.67	368	11.3	9.76	1459	0	0	n/a	6.16	5.34	3426	94.8	5.06	1064	11.1	31.6	3.5	7229	1.14	0.04	577
33-71	81.5	60.3	49.2	4751	3.92	1.93	586	22.8	18.6	15188	0.65	0.12	300	4.99	4.07	1672	0.25	0.01	456	2.02	1.65	3894	72.1	1.19	765	15.6	31.8	4.97	6166	0.6	0.03	765
34-310	76.8	54.9	42.2	4581	20.2	8.52	1206	28.4	21.8	15263	1.1	0.24	717	3.21	2.47	1449	1.62	0.04	930	5.79	4.45	3460	98	4.36	1625	20.9	29.1	6.08	6850	0.49	0.03	3435
35-308	84.2	38	32	5262	24	7.68	909	32.3	27.2	14818	2.5	0.68	394	13.5	11.4	2820	0.088	0.01	1143	6.57	5.53	3587	95.8	5.3	1295	13.2	29.3	3.86	7554	0.78	0.03	755
36-143	86.4	39.2	33.8	4592	4.7	1.59	572	36	31.1	14280	1.41	0.44	316	4.55	3.93	2102	0.51	0.02	715	5.72	4.94	3684	78.9	3.9	548	11.3	28.5	3.22	7106	0.62	0.02	628
37-170	71.2	56.4	40.2	5111	6.65	2.67	815	13.2	9.42	14036	5.73	0.54	575	12.7	9.05	1439	0.22	0.02	237	6.25	4.45	3518	91.2	4.06	1493	25.8	47.7	12.3	7282	0.41	0.05	1373
38-73	80.8	43.5	35.2	4751	8.73	3.07	765	33.5	27.1	14709	3.44	0.93	563	5.09	4.11	2612	0.73	0.03	263	5.2	4.2	3273	95.7	4.02	1024	17.2	25.2	4.32	7071	0.46	0.02	597
39-249	61.4	28.5	17.5	4471	5.27	0.92	552	19.1	11.8	14493	12.5	1.47	369	40.1	24.6	2994	0.49	0.12	255	2.17	1.33	3180	85	1.13	819	34.7	45.2	15.7	7573	0.83	0.13	660
40-161	73.4	56.4	41.4	4892	12.7	5.26	813	17.1	12.5	13393	4.15	0.52	521	13.5	9.89	2799	0.61	0.06	344	7.41	5.44	3774	94.3	5.13	1062	24	34.5	8.29	7518	0.6	0.05	822
41-89	77.4	36.7	28.4	5419	24.7	7	886	32.4	25.1	14965	5.82	1.46	430	9.95	7.7	1633	0	0	n/a	9.17	7.1	3719	95.8	6.8	1266	19.7	48.6	9.58	7895	0.52	0.05	709
42-309	76.9	53	40.8	4740	8.56	3.49	601	16	12.3	12317	2.36	0.29	411	7.48	5.75	2263	0.35	0.02	237	8.39	6.45	4019	76	4.9	702	20.6	27.2	5.59	7742	0.54	0.03	1007
43-158	81.9	42	34.4	5061	12	4.13	806	18.4	15	13295	3.72	0.56	490	7.4	6.06	2867	0.5	0.03	249	4.13	3.38	4088	97	3.28	1074	14.9	32	4.77	7780	0.63	0.03	888
Mean	81.5	45.9	37.7	4557	10.6	3.84		23.1	18.7	13885	3.04	0.51		13.5	10.8	2384	0.36	0.034		5.25	4.28	3686	85.2	3.68		15.7	34	5.63	7554	0.86	0.043
SD	7.25	10.3	10.1	456	7.13	2.58		8.41	6.89	1186	2.78	0.36		8.03	6.06	616	0.35	0.034		1.74	1.42	395	21.8	1.6		6.96	10.3	3.51	718	0.57	0.029
