# Supplementary material for: C-C Motif Ligand 20 (CCL20) and C-C Motif Chemokine Receptor 6 (CCR6) in Human Peripheral Blood Mononuclear Cells: Dysregulated in Ulcerative Colitis and a Potential Role for CCL20 in IL-1β Release
Source: Int J Mol Sci. 2018 Oct 20;19(10):3257. doi: 10.3390/ijms19103257 (PMC6214005; doi:10.3390/ijms19103257)
Supplement: Supplementary file 1 [file ijms-19-03257-s001.zip › ijms-350838-supplementary final version/Data file_PCR mRNA CCL20 and CCR6.xlsx]

## Sheet: Ark1
SampleID	CT_CCL20	CT_CCR6	CT_TBP	CT_ACTB	CT_18S	Average Housekeeping genes	dCT_CCL20	dCT_CCR6		Plate drift was corrected for by using the minimum normalisation method on the pool samples for the average of the housekeeping genes and CCL20 and CCR6. Delta CT was calculated for CCL20 and CCR6 by subtracting the average CT value of the three housekeeping genes from the CT value of CCL20 and CCR6.
Sample 16	30.2136	28.9144	29.8578	16.6298	9.56338	18.6837	11.53	10.2307
Sample 19	31.1254	29.2968	28.5724	15.8638	8.27778	17.5713	13.5541	11.7255
Sample 25	33.756	31.2704	31.1482	18.7408	10.0029	19.964	13.7921	11.3064
Sample 3	32.4174	29.8413	29.7376	17.1738	8.74995	18.5538	13.8636	11.2875
Sample 30	33.5773	29.37	30.5222	17.6013	9.09215	19.0719	14.5054	10.2981
Sample 35	32.2437	28.2077	29.3087	16.174	8.39601	17.9596	14.2842	10.2481
Sample 36	30.4211	28.3976	28.716	15.6182	8.53726	17.6238	12.7972	10.7737
Sample 9	36.276	32.4907	31.857	20.4625	9.80184	20.7071	15.5689	11.7836
Sample 15	35.216	32.7452	32.9988	20.8835	9.99601	21.2928	13.9233	11.4525
Sample 26	32.5749	29.7157	29.4025	16.5872	8.02565	18.0051	14.5698	11.7106
Sample 31	29.4797	27.7415	27.8246	15.2122	7.17536	16.7374	12.7423	11.0041		TBP= TATA binding protein
Sample 32	31.4096	27.899	28.2199	16.685	7.58802	17.4976	13.9119	10.4014		ACTB= beta actin
Sample 39	29.9145	28.1035	28.6031	16.4228	7.97771	17.6679	12.2467	10.4356		18S= ribosomal unit 18S
Sample 5	30.2776	27.3391	27.9041	15.6093	7.42188	16.9784	13.2992	10.3607
Sample 6	32.9023	30.8466	30.2046	18.3923	9.8089	19.4686	13.4337	11.378
Sample 8	33.788	31.109	29.8536	18.3878	8.58071	18.9407	14.8473	12.1683
Sample 10	33.8069	30.7404	30.395	18.4786	9.45173	19.4418	14.3651	11.2987
Sample 12	32.3479	29.9527	29.6324	17.4106	8.45052	18.4979	13.85	11.4548
Sample 17	31.6844	28.1349	28.7537	17.1786	8.06606	17.9994	13.6849	10.1354
Sample 18	34.2126	31.623	29.3872	16.7687	8.86126	18.3391	15.8735	13.284
Sample 23	33.1389	30.55	31.5076	18.8763	10.3209	20.2349	12.904	10.3151
Sample 27	32.9937	29.3118	30.6517	17.4238	9.09292	19.0561	13.9375	10.2557
Sample 37	30.7005	28.313	28.9909	15.9369	8.68716	17.8717	12.8288	10.4413
Sample 1	34.2181	30.6375	29.7899	18.2991	8.37992	18.823	15.3951	11.8146
Sample 11	33.2344	31.5035	30.9262	18.3473	8.42275	19.2321	14.0024	12.2715
Sample 20	35.4984	30.5861	29.4004	16.9455	8.39659	18.2475	17.251	12.3386
Sample 21	33.1322	31.3009	30.3693	17.5661	9.47933	19.1382	13.9939	12.1626
Sample 28	33.8831	32.1468	18.6319	8.74293	31.6348	19.6699	14.2133	12.477
Sample 33	31.4204	27.8256	28.2628	16.4419	7.84994	17.5182	13.9022	10.3074
Sample 34	33.2146	30.6713	30.2474	17.691	9.18245	19.0403	14.1743	11.631
Sample 7	30.8001	29.1943	28.3566	16.1283	7.59906	17.3613	13.4388	11.8329
Sample 13	33.0037	29.4471	29.72	17.5678	8.77724	18.6884	14.3153	10.7588
Sample 14	33.1288	29.9693	29.1411	16.6497	8.64874	18.1465	14.9823	11.8228
Sample 2	32.054	30.1068	28.5336	16.8127	7.80133	17.7159	14.3382	12.3909
Sample 22	31.0211	29.2926	29.0068	16.8372	8.01528	17.9531	13.068	11.3395
Sample 24	32.9389	30.739	30.94	18.3767	9.46826	19.595	13.3439	11.144
Sample 29	33.2612	29.8398	30.1399	17.3879	8.8227	18.7835	14.4777	11.0563
Sample 38	31.099	27.8094	28.5464	15.9971	7.99157	17.5117	13.5873	10.2977
Sample 4	32.5423	29.4915	29.4812	17.3983	8.09982	18.3264	14.2159	11.1651
	*CT values with correction for plate drift
	**dCT values calculated as geneX - meanCT(housekeeping genes)
